# Supplementary material for: In Vitro Study of Vitamin D Effects on Immune, Endothelial, and Vascular Smooth Muscle Cells in Chronic Kidney Disease
Source: Int J Mol Sci. 2025 Apr 23;26(9):3967. doi: 10.3390/ijms26093967 (PMC12071356; doi:10.3390/ijms26093967)
Supplement: Supplementary file 1 [file ijms-26-03967-s001.zip]

Archive with 1 entries (1 files):
- ijms-3529940-supplementary.pdf
